# Supplementary material for: Functional Amyloids in Adhesion of Non-albicans Candida Species
Source: Pathogens. 2025 Jul 22;14(8):723. doi: 10.3390/pathogens14080723 (PMC12389486; doi:10.3390/pathogens14080723)
Supplement: Supplementary file 1 [file pathogens-14-00723-s001.zip]

Archive with 1 entries (1 files):
- pathogens-3739992-supplementary.pdf
